# Supplementary material for: Blue and Yellow Laccases from Alternaria sp. Strain HU: Characterization and Immobilization on Magnetic Nanoparticles
Source: J Fungi (Basel). 2024 Aug 8;10(8):559. doi: 10.3390/jof10080559 (PMC11355796; doi:10.3390/jof10080559)
Supplement: Supplementary file 1 [file jof-10-00559-s001.zip]

Archive with 1 entries (1 files):
- jof-3105595-supplementary.pdf
